# Supplementary material for: Oxylipin Biomarkers of Auto-Oxidation Are Associated with Antioxidant Micronutrients and Multiple Sclerosis Disability
Source: Antioxidants (Basel). 2026 Jan 13;15(1):102. doi: 10.3390/antiox15010102 (PMC12838321; doi:10.3390/antiox15010102)
Supplement: Supplementary file 1 [file antioxidants-15-00102-s001.zip]

Archive with 1 entries (1 files):
- antioxidants-4055269-supplementary.pdf
